# Supplementary material for: Food, Quality of Life and Mental Health: A Cross-Sectional Study with Federal Education Workers
Source: Nutrients. 2025 Jul 31;17(15):2519. doi: 10.3390/nu17152519 (PMC12348065; doi:10.3390/nu17152519)
Supplement: Supplementary file 1 [file nutrients-17-02519-s001.zip]

Archive with 1 entries (1 files):
- nutrients-3691962-supplementary.docx
